# Supplementary material for: Phenolic Composition and Biological Properties of Cynara cardunculus L. var. altilis Petioles: Influence of the Maturity Stage
Source: Antioxidants (Basel). 2021 Nov 28;10(12):1907. doi: 10.3390/antiox10121907 (PMC8750300; doi:10.3390/antiox10121907)
Supplement: Supplementary file 1 [file antioxidants-10-01907-s001.zip]

Archive with 1 entries (1 files):
- antioxidants-1474997-Supplementary.pdf
